# Supplementary material for: Human–Wildlife Interaction—A Social Survey
Source: Animals (Basel). 2024 Mar 5;14(5):808. doi: 10.3390/ani14050808 (PMC10930541; doi:10.3390/ani14050808)
Supplement: Supplementary file 1 [file animals-14-00808-s001.zip]

Archive with 1 entries (1 files):
- animals-2764218-supplementary.pdf
